# Supplementary material for: Bacterial Diversity in the Different Ecological Niches Related to the Yonghwasil Pond (Republic of Korea)
Source: Microorganisms. 2024 Dec 11;12(12):2547. doi: 10.3390/microorganisms12122547 (PMC11677111; doi:10.3390/microorganisms12122547)
Supplement: Supplementary file 1 [file microorganisms-12-02547-s001.zip]

Archive with 1 entries (1 files):
- microorganisms-3313314-Figure S1.pptx
